# Supplementary material for: An Immunocompetent Environment Unravels the Proto-Oncogenic Role of miR-22
Source: Cancers (Basel). 2022 Dec 19;14(24):6255. doi: 10.3390/cancers14246255 (PMC9776418; doi:10.3390/cancers14246255)
Supplement: Supplementary file 1 [file cancers-14-06255-s001.zip]

Archive with 1 entries (1 files):
- cancers-2055356-supplementary.xlsx
