# Supplementary material for: An Immunocompetent Environment Unravels the Proto-Oncogenic Role of miR-22
Source: Cancers (Basel). 2022 Dec 19;14(24):6255. doi: 10.3390/cancers14246255 (PMC9776418; doi:10.3390/cancers14246255)
Supplement: Supplementary file 1 [file cancers-14-06255-s001.zip › cancers-2055356-supplementary.xlsx]

## Sheet: miR-22.table S1a
Table S1: Base pair variations in miR-22, miR-132 and miR-212 sequences reported in GenomAD browser
Chr.	Position	rsIDs	Source	Transcript	Transcript Consequence	VEP Annotation	Allele Count	Allele Number	Allele Frequency
17	1713939		Genome	ENST00000362190.3	n.49G>A	non_coding_transcript_exon_variant	1	152226	6.57E-06
17	1713946	rs752032637	Genome	ENST00000362190.3	n.42T>C	non_coding_transcript_exon_variant	1	152240	6.57E-06
17	1713964	rs755548142	Genome	ENST00000362190.3	n.24G>A	mature_miRNA_variant	2	152202	1.31E-05
17	1713969	rs1490901948	Genome	ENST00000362190.3	n.19C>A	mature_miRNA_variant	1	152224	6.57E-06
17	1713976		Genome	ENST00000362190.3	n.12A>G	non_coding_transcript_exon_variant	1	152190	6.57E-06
17	1713978	rs1230964667	Genome	ENST00000362190.3	n.10G>A	non_coding_transcript_exon_variant	1	152160	6.57E-06
17	1713979	rs767856605	Genome	ENST00000362190.3	n.9C>T	non_coding_transcript_exon_variant	2	152188	1.31E-05

## Sheet: miR-132. table S1b
Chr.	Position	rsIDs	Source	Transcript	Transcript Consequence	VEP Annotation	Allele Count	Allele Number	Allele Frequency	Allele Count Other	Allele Number Other
17	2050272	rs1348534797	Genome	ENST00000586026.1	n.109C>T	non_coding_transcript_exon_variant	1	150598	6.64E-06	0	2072
17	2050273	rs769503549	Genome	ENST00000586026.1	n.108G>A	non_coding_transcript_exon_variant	24	150336	0.00016	2	2066
17	2050276		Genome	ENST00000586026.1	n.105C>T	non_coding_transcript_exon_variant	1	150616	6.64E-06	0	2072
17	2050280		Genome	ENST00000586026.1	n.101T>G	non_coding_transcript_exon_variant	1	150120	6.66E-06	0	2058
17	2050291	rs1159612457	Genome	ENST00000586026.1	n.90C>T	mature_miRNA_variant	1	150932	6.63E-06	0	2078
17	2050292	rs771129305	Genome	ENST00000586026.1	n.89G>A	mature_miRNA_variant	16	150854	0.000106	0	2074
17	2050294	rs1376681081	Genome	ENST00000586026.1	n.87C>G	mature_miRNA_variant	3	150970	1.99E-05	0	2076
17	2050305	rs756181076	Genome	ENST00000586026.1	n.74_75del	mature_miRNA_variant	7	151148	4.63E-05	0	2080
17	2050307	rs1434342640	Genome	ENST00000586026.1	n.74C>G	mature_miRNA_variant	1	151242	6.61E-06	0	2082
17	2050311		Genome	ENST00000586026.1	n.70G>C	non_coding_transcript_exon_variant	1	151234	6.61E-06	0	2076
17	2050311	rs1426416119	Genome	ENST00000586026.1	n.70G>A	non_coding_transcript_exon_variant	1	151234	6.61E-06	0	2076
17	2050321	rs979279668	Genome	ENST00000586026.1	n.60G>A	non_coding_transcript_exon_variant	9	151424	5.94E-05	0	2084
17	2050323	rs923733309	Genome	ENST00000586026.1	n.58G>A	non_coding_transcript_exon_variant	4	151378	2.64E-05	0	2086
17	2050329	rs1277656847	Genome	ENST00000586026.1	n.52C>A	mature_miRNA_variant	1	151550	6.6E-06	0	2088
17	2050333		Genome	ENST00000586026.1	n.44_47del	mature_miRNA_variant	1	151580	6.6E-06	0	2086
17	2050336	rs1356091112	Genome	ENST00000586026.1	n.45C>G	mature_miRNA_variant	1	150024	6.67E-06	0	2070
17	2050337	rs774549341	Genome	ENST00000586026.1	n.44A>C	mature_miRNA_variant	2	148248	1.35E-05	0	2028
17	2050337	rs774549341	Genome	ENST00000586026.1	n.44A>T	mature_miRNA_variant	1	148248	6.75E-06	0	2028
17	2050341	rs533755402	Genome	ENST00000586026.1	n.40C>T	mature_miRNA_variant	48	150346	0.000319	0	2070
17	2050341	rs533755402	Genome	ENST00000586026.1	n.40C>G	mature_miRNA_variant	2	150346	1.33E-05	0	2070
17	2050343	rs547555046	Genome	ENST00000586026.1	n.38C>T	mature_miRNA_variant	139	150406	0.000924	3	2076
17	2050344	rs775995138	Genome	ENST00000586026.1	n.37G>T	mature_miRNA_variant	2	151510	1.32E-05	0	2088
17	2050344	rs775995138	Genome	ENST00000586026.1	n.37G>C	mature_miRNA_variant	4	151510	2.64E-05	0	2088
17	2050345		Genome	ENST00000586026.1	n.36G>C	mature_miRNA_variant	1	150428	6.65E-06	0	2076
17	2050348	rs1044782167	Genome	ENST00000586026.1	n.33C>T	mature_miRNA_variant	1	150504	6.64E-06	0	2078
17	2050352	rs1286464715	Genome	ENST00000586026.1	n.29G>A	non_coding_transcript_exon_variant	2	150632	1.33E-05	0	2078
17	2050354	rs906108311	Genome	ENST00000586026.1	n.27C>G	non_coding_transcript_exon_variant	1	151520	6.6E-06	0	2084
17	2050359	rs1489100088	Genome	ENST00000586026.1	n.22C>G	non_coding_transcript_exon_variant	2	151626	1.32E-05	0	2092
17	2050361	rs1401077036	Genome	ENST00000586026.1	n.20A>G	non_coding_transcript_exon_variant	1	150586	6.64E-06	0	2076
17	2050362	rs1190981145	Genome	ENST00000586026.1	n.19C>G	non_coding_transcript_exon_variant	6	151212	3.97E-05	1	2088
17	2050365	rs1233798710	Genome	ENST00000586026.1	n.16G>A	non_coding_transcript_exon_variant	1	151088	6.62E-06	0	2082
17	2050365		Genome	ENST00000586026.1	n.16G>C	non_coding_transcript_exon_variant	1	151088	6.62E-06	0	2082
17	2050368	rs1006257696	Genome	ENST00000586026.1	n.12del	non_coding_transcript_exon_variant	3	151686	1.98E-05	0	2090
17	2050368	rs764369909	Genome	ENST00000586026.1	n.13C>A	non_coding_transcript_exon_variant	1	151686	6.59E-06	0	2090
17	2050370	rs1038618720	Genome	ENST00000586026.1	n.11C>T	non_coding_transcript_exon_variant	3	151620	1.98E-05	0	2086
17	2050372	rs570684660	Genome	ENST00000586026.1	n.9C>T	non_coding_transcript_exon_variant	456	151676	0.003006	2	2088
17	2050372	rs570684660	Genome	ENST00000586026.1	n.9C>G	non_coding_transcript_exon_variant	1	151678	6.59E-06	0	2088
17	2050380	rs539716752	Genome	ENST00000586026.1	n.1C>A	non_coding_transcript_exon_variant	2	151254	1.32E-05	0	2088

## Sheet: miR-212 table S1c
Chr.	Position	rsIDs	Source	Transcript	Transcript Consequence	VEP Annotation	Allele Count	Allele Number	Allele Frequency
17	2049910	rs758002392	genome	ENST00000591554.1	n.99C>T	non_coding_transcript_exon_variant	2	147526	1.36E-05
17	2049912		genome	ENST00000591554.1	n.97C>A	non_coding_transcript_exon_variant	1	147542	6.78E-06
17	2049915	rs1049578181	genome	ENST00000591554.1	n.94C>G	non_coding_transcript_exon_variant	1	147452	6.78E-06
17	2049918	rs1436969739	genome	ENST00000591554.1	n.91C>T	non_coding_transcript_exon_variant	1	147480	6.78E-06
17	2049919	rs889523658	genome	ENST00000591554.1	n.90A>G	non_coding_transcript_exon_variant	4	147236	2.72E-05
17	2049925	rs779443024	genome	ENST00000591554.1	n.84C>G	non_coding_transcript_exon_variant	1	147418	6.78E-06
17	2049926		genome	ENST00000591554.1	n.83C>T	non_coding_transcript_exon_variant	2	147422	1.36E-05
17	2049927	rs1171547384	genome	ENST00000591554.1	n.82C>T	non_coding_transcript_exon_variant	1	147406	6.78E-06
17	2049927	rs1171547384	genome	ENST00000591554.1	n.82C>A	non_coding_transcript_exon_variant	1	147406	6.78E-06
17	2049930	rs1431105016	genome	ENST00000591554.1	n.79C>T	mature_miRNA_variant	1	147416	6.78E-06
17	2049934	rs1022001830	genome	ENST00000591554.1	n.75T>C	mature_miRNA_variant	4	147152	2.72E-05
17	2049941	rs751170675	genome	ENST00000591554.1	n.68A>G	mature_miRNA_variant	2	147106	1.36E-05
17	2049947	rs1211938237	genome	ENST00000591554.1	n.62C>G	mature_miRNA_variant	1	147248	6.79E-06
17	2049954	rs1442841890	genome	ENST00000591554.1	n.55G>C	non_coding_transcript_exon_variant	1	147158	6.8E-06
17	2049955	rs902141945	genome	ENST00000591554.1	n.54G>A	non_coding_transcript_exon_variant	1	147100	6.8E-06
17	2049956	rs999610183	genome	ENST00000591554.1	n.53T>C	non_coding_transcript_exon_variant	2	146694	1.36E-05
17	2049957	rs1373178397	genome	ENST00000591554.1	n.52C>T	non_coding_transcript_exon_variant	1	147122	6.8E-06
17	2049972	rs1331462156	genome	ENST00000591554.1	n.37T>C	mature_miRNA_variant	3	146554	2.05E-05
17	2049975	rs1436369572	genome	ENST00000591554.1	n.34C>A	mature_miRNA_variant	1	146476	6.83E-06
17	2049979		genome	ENST00000591554.1	n.30C>T	mature_miRNA_variant	1	146476	6.83E-06
17	2049988	rs1031898691	genome	ENST00000591554.1	n.21C>T	non_coding_transcript_exon_variant	3	146284	2.05E-05
17	2049989	rs960589688	genome	ENST00000591554.1	n.20G>A	non_coding_transcript_exon_variant	1	146282	6.84E-06
17	2049990	rs1235335143	genome	ENST00000591554.1	n.19G>A	non_coding_transcript_exon_variant	3	146086	2.05E-05
17	2049993	rs754533031	genome	ENST00000591554.1	n.16C>T	non_coding_transcript_exon_variant	1	145992	6.85E-06
17	2049996		genome	ENST00000591554.1	n.13C>T	non_coding_transcript_exon_variant	1	145910	6.85E-06
17	2049997	rs1442277161	genome	ENST00000591554.1	n.11_12insCCCCGCCCCCGCG	non_coding_transcript_exon_variant	1	142942	7e-06
17	2049999	rs907211237	genome	ENST00000591554.1	n.9_10insTCCGCGCGCCCCGCCCCCG	non_coding_transcript_exon_variant	1	145640	6.87E-06
17	2050000	rs533507157	genome	ENST00000591554.1	n.8dup	non_coding_transcript_exon_variant	233	138500	0.001682
17	2050003		genome	ENST00000591554.1	n.6C>G	non_coding_transcript_exon_variant	1	145544	6.87E-06
17	2050003	rs551930279	genome	ENST00000591554.1	n.6C>T	non_coding_transcript_exon_variant	1230	145540	0.008451
17	2050004		genome	ENST00000591554.1	n.5C>G	non_coding_transcript_exon_variant	1	145486	6.87E-06
